# Supplementary material for: Dexamethasone Sensitizes Cancer Stem Cells to Gemcitabine and 5-Fluorouracil by Increasing Reactive Oxygen Species Production through NRF2 Reduction
Source: Life (Basel). 2021 Aug 27;11(9):885. doi: 10.3390/life11090885 (PMC8470402; doi:10.3390/life11090885)
Supplement: Supplementary file 1 [file life-11-00885-s001.zip]

Archive with 1 entries (1 files):
- life-1295908-supplementary.pdf
